# Supplementary material for: Acacetin Inhibits the Growth of STAT3-Activated DU145 Prostate Cancer Cells by Directly Binding to Signal Transducer and Activator of Transcription 3 (STAT3)
Source: Molecules. 2021 Oct 14;26(20):6204. doi: 10.3390/molecules26206204 (PMC8540902; doi:10.3390/molecules26206204)
Supplement: Supplementary file 1 [file molecules-26-06204-s001.zip]

Archive with 1 entries (1 files):
- Molecules-1382193-Supplementary.pdf
